# Supplementary material for: Evaluation of Reference Genes and Expression Level of Genes Potentially Involved in the Mode of Action of Cry1Ac and Cry1F in a Susceptible Reference Strain of Chrysodeixis includens
Source: Insects. 2021 Jun 30;12(7):598. doi: 10.3390/insects12070598 (PMC8304518; doi:10.3390/insects12070598)
Supplement: Supplementary file 1 [file insects-12-00598-s001.zip]

Archive with 1 entries (1 files):
- insects-1265969-supplementary.pdf
